# Supplementary material for: Do your eye movements reveal your performance on an IQ test? A study linking eye movements and socio-demographic information to fluid intelligence
Source: PLoS One. 2022 Mar 29;17(3):e0264316. doi: 10.1371/journal.pone.0264316 (PMC8963570; doi:10.1371/journal.pone.0264316)
Supplement: S1 File — (PY) [file pone.0264316.s001.py]

# -*- coding: utf-8 -*-
"""
Created on Thu Nov  4 00:20:02 2021

@author: Tobias Appel
"""

import numpy as np
from sklearn import preprocessing, model_selection, metrics
import pandas as pd
import matplotlib.pyplot as plt
import shap
import lightgbm
import scipy.stats as stat


path = 'C:\\Users\\Tobias Appel\\Downloads\\CFT_folder'
cft_full = pd.read_csv(path+'\\cft_full.csv')
cft_eye = pd.read_csv(path+'\\eye_features_aggregated.csv')

#renaming task-Ids to make them consistent
task_list = list(np.array(range(56))+1)
task_list.remove(41)
task_list.remove(48)
task_list = np.array(task_list)

renamed = cft_full.iloc[:54]['task_id']
schema = {}
for i in range(len(task_list)):
    schema[task_list[i]] = renamed[i]

cft_eye.rename(columns={'taskID':'task_id'}, inplace=True)
cft_eye.rename(columns={'subjectID':'participant'}, inplace=True)

cft_eye.replace({'task_id': schema}, inplace=True)

#grouping for each participant, laterneeded for cross-validation
groups = preprocessing.LabelEncoder().fit_transform(cft_full['participant'])

#set indices and combine eye-tracking and socio-demograpic information
cft_full.set_index(['participant', 'task_id'], inplace=True)
cft_eye.set_index(['participant', 'task_id'], inplace=True)
combined = cft_full.join(cft_eye, on=['participant', 'task_id'], how='left')

#remove variables for cft item success and overall scores
#also define our grouping variable y
X = combined.set_index(np.arange(len(combined)))
y = np.array(X['cft_task'])
X = X.drop(['cft_task', 'cft_sum_full'], axis=1)


#convert categorical columns to type 'categorical' so lightGBM will handle it correctly
categ = ['native_language_mother','native_language_father','job_mother','job_father',
         'study_subject_primary', 'study_subject_secondary']

for x in X.columns:
    if x in categ:
        X[x] = X[x].fillna('-')
        X[x] = X[x].astype('category')
    else:
        X[x] = X[x].fillna(np.nan)

columns = X.columns

#either do this analysis for eye-tracking data, socio-demographic data, or a combined dataset
mode = 'eye' # 'eye', 'demo', 'all'

if mode == 'eye':
    cat_features = []
    X = X.iloc[:,75:] #for only eye features
    columns = columns[75:]
elif mode == 'demo':
    cat_features = [list(X.columns).index(x) for x in categ]
    X = X.iloc[:,:75] #for only demographic features
    columns = columns[:75]
else:
    cat_features = [list(X.columns).index(x) for x in categ]


# statistical part of analysis for ET data
if mode == 'eye':
    solved = X.iloc[y == 1]
    not_solved = X.iloc[y == 0]
    mean_solved = np.nanmean(solved, axis=0)
    mean_not_solved = np.nanmean(not_solved, axis=0)
    for c in X.columns:
        a = np.array(solved[c])
        b = np.array(not_solved[c])
        a = a[~np.isnan(a)]
        b = b[~np.isnan(b)]
        p = stat.ttest_ind(a, b)[1]
        cohens_d = (np.mean(a) - np.mean(b)) / (np.sqrt((np.std(a) ** 2 + np.std(b) ** 2) / 2))
        print([c, cohens_d, p])


#remove columns where participants did not give an answer
ind = ~np.isnan(y)
y = y[ind]
X = X[ind]
groups = groups[ind]


#define the GBT model
scale_pos_weight = np.sum(y==0) / np.sum(y==1)
model = lightgbm.LGBMClassifier(scale_pos_weight = scale_pos_weight,
                                learning_rate=0.1,
                                max_depth=7,
                                num_iterations=100,)

#rund the model through a 20-fold grouped cross-validation scheme and aggragate the shapely values and results
list_shap_values = list()
list_test_sets = list()

tprs = []
aucs = []
mean_fpr = np.linspace(0, 1, 100)

skf = model_selection.StratifiedGroupKFold(20)

for train_index, test_index in skf.split(X, y, groups):
    X_train, X_test = X.iloc[train_index], X.iloc[test_index]
    y_train, y_test = y[train_index], y[test_index]

    model.fit(X_train,y_train)
    pred = model.predict_proba(X_test)[:,1]
    np.mean(np.array(pred>=0.5) == y_test)

    fpr, tpr, thresholds = metrics.roc_curve(y_test, pred, )
    roc_auc = metrics.auc(fpr, tpr)

    interp_tpr = np.interp(mean_fpr, fpr, tpr)
    interp_tpr[0] = 0.0
    tprs.append(interp_tpr)
    aucs.append(roc_auc)

    explainer = shap.Explainer(model)
    shap_values = explainer.shap_values(X_test)
    list_shap_values.append(shap_values)
    list_test_sets.append(test_index)

#plot roc curve
fig, ax = plt.subplots()
fig.set_figheight(4)
fig.set_figwidth(4)
ax.plot([0, 1], [0, 1], linestyle="--", lw=2, color="r", label="Chance", alpha=0.8)

mean_tpr = np.mean(tprs, axis=0)
mean_tpr[-1] = 1.0
mean_auc = metrics.auc(mean_fpr, mean_tpr)
std_auc = np.std(aucs)
ax.plot(
    mean_fpr,
    mean_tpr,
    color="b",
    label=r"Mean ROC (AUC = %0.2f $\pm$ %0.2f)" % (mean_auc, std_auc),
    lw=2,
    alpha=0.8,
)

print('mean AUC = '+str(mean_auc))
std_tpr = np.std(tprs, axis=0)
tprs_upper = np.minimum(mean_tpr + std_tpr, 1)
tprs_lower = np.maximum(mean_tpr - std_tpr, 0)
ax.fill_between(
    mean_fpr,
    tprs_lower,
    tprs_upper,
    color="grey",
    alpha=0.2,
    label=r"$\pm$ 1 std. dev.",
)

ax.set(
    xlim=[-0.05, 1.05],
    ylim=[-0.05, 1.05],
    title="ROC Curve",
)
plt.xlabel('FPR')
plt.ylabel('TPR')
#ax.legend(loc="lower right")
plt.show()
#plt.savefig('figures\\roc_'+mode+'.pdf',dpi=600)
plt.close()


#combining explainability results from all iterations
#and plot them
test_set = list_test_sets[0]
shap_values_combined = np.array(list_shap_values[0][1])
for i in range(1,len(list_test_sets)):
    test_set = np.concatenate((test_set,list_test_sets[i]),axis=0)
    shap_values_combined = np.concatenate((shap_values_combined,np.array(list_shap_values[i][1])),axis=0)
#bringing back variable names
X_test = pd.DataFrame(X.iloc[test_set],columns=columns)
#creating explanation plot for the whole experiment, the first dimension from shap_values indicate the class we are predicting (0=0, 1=1)
shap.summary_plot(shap_values_combined, X_test)
fig.set_figheight(8)
fig.set_figwidth(12)
ax = plt.gca()
#titlename = 'title'
#ax.set_title('{}'.format(titlename))  ##fontsize=size_font  fontdict=font_set,
plt.tight_layout()
plt.show()
#plt.savefig('figures_for_paper\\shap_'+mode+'.pdf',dpi=600)
plt.close()
